# Supplementary material for: Adaptive matching between phyllosphere bacteria and their tree hosts in a neotropical forest
Source: Microbiome. 2020 May 21;8:70. doi: 10.1186/s40168-020-00844-7 (PMC7243311; doi:10.1186/s40168-020-00844-7)
Supplement: Supplementary file 4 — Additional File 3. Host phylogeny. A phylogenetic hypothesis for host plant species obtained by grafting tree species from the study site onto a dated megatree of angiosperms (see Methods for details). [file 40168_2020_844_MOESM3_ESM.txt]

(Gnetum_leyboldii:1.178428,(((Piper_perlasense:1.2e-05,(Piper_carrilloanum:0.003195,((Piper_arboreum:0.002653,Piper_cordulatum:0.002786):0.009228,(Piper_multiplinervium:0.009888,(Piper_reticulatum:0,Piper_colonense:0):0.013267):0.005459):0.006849):0.006705):0.003546,Piper_aequale:0.002019):0.306765,(((Siparuna_pauciflora:0.018958,Siparuna_guianensis:0.00768):0.162907,(Cinnamomum_triplinerve:0.007003,(((Nectandra_lineata:0,(Nectandra_cissiflora:0.002062,Ocotea_cernua:0.008776):0.000451):0.00368,(Nectandra_fuzzy:0.009373,(Nectandra_umbrosa:0.005345,(Ocotea_puberula:0.003371,Beilschmiedia_tovarensis:0.087089):0.010338):0.003902):0.007455):0.001137,Ocotea_oblonga:0.008712):0.003898):0.067216):0.055624,((Anaxagorea_panamensis:0.062158,((Guatteria_dumetorum:0.039409,(Annona_spraguei:0.022183,Annona_acuminata:0.007449):0.06789):0.040953,((Desmopsis_panamensis:0.183466,Mosannona_garwoodii:0.025384):0,Unonopsis_pittieri:0.028345):0.015152):0.011858):0.069979,(Virola_surinamensis:0,Virola_sebifera:0):0.098593):0.018234):0.007112):0.011231,(((Chamaedorea_tepejilote:0.030789,(Attalea_rostrata:0.005584,(((Bactris_major:0.004646,Bactris_coloniata:0.002919):0.013557,Bactris_barronis:0.007575):0.003491,(Elaeis_oleifera:0.016893,(Astrocaryum_standleyanum:0.003134,Oenocarpus_mapora:0.015363):0.003977):0.017472):0.002234):0.001645):0.003294,Socratea_exorrhiza:0.014815):0.207239,((Curarea_toxicofera:0.051554,Cissampelo_pareira:0.0973):0.189121,((((Heisteria_concinna:0.009355,Heisteria_acuminata:0.010535):0.005782,Heisteria_scandens:0.030688):0.087683,(((Trichostigma_octandrum:0.060059,(Guapira_standleyana:0,Neea_amplifolia:0.007713):0.029077):0.175886,(Triplaris_cumingiana:0.033089,(Coccoloba_manzinellensis:0.002998,Coccoloba_coronata:0.004047):0.001342):0.178802):0.084533,((Gustavia_superba:0.096549,(((Ardisia_bartlettii:0.019395,(Stylogyne_turbacensis:0.010321,(Ardisia_guianensis:0,Ardisia_standleyana:0.005878):0.005397):0.014541):0.181646,Diospyros_artanthifolia:0.052616):0.019125,((((Chrysophyllum_argenteum:0.001917,Chrysophyllum_cainito:0.010991):0.006264,Pouteria_fossicola:0.009735):0,Pouteria_stipitata:0.021001):0.008716,Pouteria_reticulata:0.012529):0.045345):0.000724):0.056956,((Dendropanax_arboreus:0.084669,(Lepidaploa_cadescens:0.043444,Baccharis_trinervis:0.044373):0.114072):0.04306,((Cordia_alliodora:0.01647,(Varronia_spinescens:0.074313,(Cordia_bicolor:0,Cordia_lasiocalyx:0.022529):0.020083):0.012575):0.083389,((((Markea_panamensis:0.027586,((Solanum_hayesii:0.013606,Solanum_circinatum:0.011825):0.002359,(Solanum_asperum:0.001896,Solanum_lepidotum:0.002216):0.010997):0.018977):0.083838,Odonellia_hirtiflora:0.215958):0.042634,(((Jacaranda_copaia:0.008843,((Tabebuia_guayacan:0.030251,Tabebuia_rosea:0.031865):0,Pithecoctenium_crucigerum:0.054074):0.006681):0,(Trichanthera_gigantea:0.156302,Aphelandra_sinclairiana:0.089657):0.034488):0,Aegiphila_panamensis:0.094002):0.09324):0.003078,(((((Macrocnemum_roseum:0.021938,Chimarrhis_parviflora:0.149056):0.000377,(Pentagonia_macrophylla:0.008157,((Alseis_blackiana:0,Posoqueria_latifolia:0.040139):0.010054,((Genipa_americana:0.026713,Randia_armata:0.042717):0.037071,(((Hamelia_patens:0,Hamelia_axillaris:0.004107):0.028896,Coutarea_hexandra:0.061929):0.005032,Guettarda_foliacea:0.045812):0.047116):0.001074):0.007585):0):0.003527,(Sabicea_panamensis:0.125848,(((Alibertia_edulis:0.015295,Borojoa_panamensis:0.003706):0.009991,Amaioua_corymbosa:0.012331):0.008071,(Rosenbergiodendron_formosum:0.038628,Tocoyena_pittieri:0.003052):0.023167):0.039383):0.005729):0.026048,((Appunia_seibertii:0.07692,((((Psychotria_cyanococca:0.027339,(Psychotria_racemosa:0.0406,Psychotria_acuminata:0.019019):0):0.004955,Psychotria_deflexa:0.01708):0.014895,Palicourea_guianensis:0.042193):0.066972,(((Psychotria_marginata:0.011566,Psychotria_graciliflora:0.015532):0.017661,(Psychotria_grandis:0.021779,(Psychotria_limonensis:0.002907,(Psychotria_tenuifolia:0.015188,(Psychotria_psychotriifolia:0,Psychotria_chagrensis:0):0.002598):0.003074):0.010936):0.009319):0.024247,Psychotria_horizontalis:0.024062):0.070413):0.020592):0.013678,(Coussarea_curvigemmia:0.027397,Faramea_occidentalis:0.042088):0.039091):0.121987):0.0367,(Strychnos_panamensis:0.069156,(Aspidosperma_spruceanum:0.050158,(((Rauvolfia_littoralis:0.04738,(Tabernaemontana_arborea:0.038233,Stemmadenia_grandiflora:0.016269):0.039139):0.005278,Lacmella_panamensis:0.025135):0.001942,(Thevetia_ahouai:0.055097,Rhabdadenia_biflora:0.104008):0.003524):0.019267):0.01784):0.022838):0.03889):0.002635):0.031065):0.024263):0.026802):0.00362):0.007049,((Davilla_kuntii:0.043591,Tetracera_volubilis:0.046299):0.161527,((((Terminalia_amazonia:0,Terminalia_oblonga:0.00855):0.159701,(Lafoensia_punicifolia:0.139576,((Mouriri_myrtilloides:0.134805,(Conostegia_cinnamomea:0,(Conostegia_bracteata:0.007328,(((Miconia_dorsiloba:0.004156,(((Clidemia_dentata:0.004905,Clidemia_octona:0.002403):0.007381,(Miconia_nervosa:0.019743,(Leandra_dichotoma:0.029616,(Miconia_affinis:0,Miconia_hondurensis:0.002746):0.003462):0.007442):0):0.007872,(Miconia_argentea:0.016213,Miconia_impetiolaris:0):0.004325):0.008738):0.003556,Clidemia_septuplinervia:0.016418):0.0058,Miconia_elata:0):0.029683):0.007249):0.141673):0.115724,((Chamguava_schippii:0.014614,((Myrcia_gatunensis:0.01883,Psidium_friedrichsthalianum:0.01772):0.006157,(Eugenia_coloradoensis:0.019328,((Eugenia_nesiotica:0,Eugenia_oerstediana:0):0,Eugenia_galalonensis:0):0.023592):0.013553):0.008513):0.045586,Vochysia_ferruginea:0.099813):0.016807):0.007141):0):0.072017,(Turpinia_occidentalis:0.124575,(Picramnia_latifolia:0.129198,((Capparis_frondosa:0.26912,(((Ceiba_pentandra:0.086793,((Ochroma_pyramidale:0.022464,Cavanillesia_platanifolia:0.012143):0.103014,(Pachira_quinata:0.00566,Pseudobombax_septenatum:0.007437):0):0.004542):0.007926,Sterculia_apetala:0.048691):0.023066,((Theobroma_cacao:0.002,((Hampea_appendiculata:0.063899,Guazuma_ulmifolia:0.018253):0.008058,Herrania_purpurea:0):0.009762):0.007652,((Apeiba_membranacea:0,Apeiba_tibourbou:0):0.026026,Luehea_seemannii:0.033994):0.007179):0.012972):0.091747):0.032117,((((((Zanthoxylum_juniperinum:0.023513,(Zanthoxylum_setulosum:0.007382,Zanthoxylum_panamense:0):0.007715):0,Zanthoxylum_ekmanii:0.015229):0.083601,Quassia_amara:0.084716):0.007969,(Cedrela_odorata:0.046122,((Guarea_fuzzy:0.008848,(Guarea_guidonia:0,Guarea_grandifolia:0.004277):0.016259):0.009236,(Trichilia_tuberculata:0.036656,Trichilia_pallida:0.018171):0.007779):0.038473):0.029299):0.032367,((((((((Paullinia_pinnata:0.003459,Paullinia_bracteosa:0):0.002412,Paullinia_turbacensis:0):0.002377,Paullinia_cururu:0.001061):0.001188,((Paullinia_pterocarpa:0.030688,((Allophylus_psilospermus:0.09878,Paullinia_rugosa:0.002201):0.002237,(Paullinia_fuscescens:0.007643,Paullinia_fibrigera:0):0):0.004342):0.001065,(Paullinia_glomerulosa:0.022805,Paullinia_baileyi:0.004927):0.004689):0.001054):0.115806,Cupania_rufescens:0):0.001887,Cupania_seemannii:0.007087):0.002207,(Cupania_latifolia:0.011212,Cupania_cinerea:0):0.001566):0.055192,Talisia_croatii:0.028561):0.067056):0,(((Protium_costaricense:0.00027,(Protium_panamense:0.004364,(Protium_tenuifolium:0.009131,Protium_confusum:0.003683):0.010322):0.010935):0.014812,Trattinnickia_aspera:0.043395):0.043137,((Spondias_radlkoferi:0,Spondias_mombin:0):0.079253,(Anacardium_excelsum:0.087726,Astronium_graveolens:0.368888):0.00569):0.01728):0.028364):0.072732):0.007769):0):0):0.001899,((((Sicydium_coriaceum:0.045132,(Psiguria_bignoniacea:0.023808,Cayaponia_granatensis:0.038612):0.05281):0.125529,((Trema_micrantha:0.060489,Celtis_schippii:0.075693):0.037045,(((Sorocea_affinis:0.032366,Trophis_racemosa:0.008775):0.03164,((Brosimum_alicastrum:0,Brosimum_guianense:0.015473):0.0355,((((Ficus_obtusifolia:0,(Ficus_costaricana:0,((Ficus_citrifolia:0.004733,Ficus_bullenei:0):0,Ficus_popenoei:0):0.002195):0):0,Ficus_trigonata:0.001861):0.010375,(Ficus_tonduzii:0,(Ficus_maxima:0.002104,(Ficus_yoponensis:0,Ficus_insipida:0.001174):0.003143):0.002254):0.005927):0.017535,((Maquira_guianensis:0.009096,Trophis_caucana:0.006973):0,(Poulsenia_armata:0.016263,Perebea_xanthochyma:0.00388):0):0.042349):0.014737):0.0234):0.045797,(((Cecropia_insignis:0,Cecropia_longipes:0.001586):0,Cecropia_obtusifolia:0):0.013325,Pourouma_bicolor:0.010368):0.060402):0.007334):0.106846):0,((Bauhinia_hymenaeifolia:0,Bauhinia_guianensis:0.021486):0.053853,((((Swartzia_simplex_var_ochnacea:0.006638,Swartzia_simplex_var_grandiflora:0):0.062209,(Dipteryx_oleifera:0.064139,Myrospermum_frutescens:0.066575):0.00773):0.001863,(Andira_inermis:0.022618,((((Calycolpus_warszewiczianus:0.049541,Lonchocarpus_heptaphyllus:0.070638):0.049857,(Erythrina_costaricensis:0.148685,Mucuna_mutisiana:0.074832):0.057275):0.041083,((Ormosia_amazonica:0,Ormosia_macrocalyx:0):0.010266,Ormosia_coccinea:0.048963):0.042336):0.00095,(((Platymiscium_pinnatum:0.060227,(Pterocarpus_rohrii:0.00817,Pterocarpus_belizensis:0.015839):0.013948):0.008324,Platypodium_elegans:0.010733):0.006492,((Machaerium_seemanii:0.007676,Machaerium_pittieri:0.014288):0.009789,((Machaerium_kegelii:0.007504,((Machaerium_riparium:0,Machaerium_isadelphum:0.003278):0.011115,(Machaerium_salvadorensis:0,Machaerium_milleflorum:0.005509):0.002671):0.001899):0.003552,Machaerium_floribundum:0.025369):0.003133):0.069411):0.063202):0.007206):0.007045):0.035098,((Senna_dariensis:0.017311,Senna_undulata:0.016626):0.032508,(((Acacia_tenuifolia:0.031681,(Cojoba_rufescens:0.007619,((((Inga_umbellifera:0.005362,(((Inga_acuminata:0,Inga_pezizifera:0.004614):0.002138,((Inga_ruiziana:0.007765,((Inga_sapindoides:0,(Inga_punctata:0.002157,Inga_oerstediana:0):0):0,Inga_thibaudiana:0.032259):0.001069):0,(Inga_marginata:0.002138,((Inga_spectabilis:0,Inga_cocleensis:0):0.001068,Inga_nobilis:0.0011):0):0):0):0.001067,Inga_goldmanii:0.001067):0):0,Inga_laurina:0):0.009713,Enterolobium_schomburgkii:0.012526):0.002269,(Abarema_macradenia:0,Schizolobium_parahyba:0):0.012209):0.001164):0.001664):0.015724,Vachellia_melanoceras:0.01357):0.013233,(Entadopsis_polystachya:0.017941,Tachigali_versicolor:0.09761):0.014289):0.024092):0.023126):0.030659):0.097574):0.019027,((Maytenus_schippii:0.017223,Cuervea_kappleriana:0.031917):0.148971,(Sloanea_terniflora:0.112544,(((Ouratea_lucens:0.042956,Cespedesia_spathulata:0.046761):0.06233,(Spachea_membranacea:0.065029,(Tetrapterys_tinifolia:0.015124,((Mascagnia_hiraea:0.014248,(Malpighia_romeroana:0.0245,Mascagnia_ovatifolia:0.003904):0.012963):0.001798,Heteropteris_laurifolia:0.020878):0.005429):0.053941):0.075624):0.021389,(((Margaritaria_nobilis:0.106782,Hieronyma_alchorneoides:0.15904):0.033432,(Croton_billbergianus:0.070279,((Hura_crepitans:0.023902,(Sapium_glandulosum:0.005572,Sapium_broadleaf:0):0.042115):0.041936,(((Acalypha_diversifolia:0.062701,Acalypha_macrostachya:0):0.084789,Alchornea_latifolia:0.129136):0.014001,Adelia_triloba:0.073142):0.010258):0.009752):0.050475):0.000386,(((((Rinorea_sylvatica:0.053921,Hybanthus_prunifolius:0.206732):0.091688,(Lindackeria_laurina:0.084856,(((Hasseltia_floribunda:0.036472,Xylosma_oligandra:0.061048):0.034295,(Tetrathylacium_johansenii:0.018614,((Casearia_commersoniana:0.023928,Ryania_speciosa:0.007424):0.007993,((Casearia_arborea:0.015239,(((Laetia_procera:0.013025,(Casearia_guianensis:0.008915,Casearia_aculeata:0.003966):0.010731):0.00274,Zuelania_guidonia:0.014246):0,Laetia_thamnia:0.011012):0.00149):0.002574,Casearia_sylvestris:0.034299):0.029265):0.017291):0.012426):0.034225,(Lacistema_aggregatum:0.082737,Lozania_pittieri:0.108405):4e-06):0.023855):0):0.003836,(Calophyllum_longifolium:0.009501,((Vismia_baccifera:0.0075,Vismia_billbergiana:0):0.142222,(Marila_laxiflora:0.099245,(Chrysochlamys_eclipes:0.036282,(Symphonia_globulifera:0.021374,(Garcinia_intermedia:0,Garcinia_madruno:0):0.033056):0.055877):0.073608):0.004836):0.012461):0.031269):0.013388,((Hirtella_triandra:0,Hirtella_americana:0):0,(Licania_platypus:0.006468,Licania_hypoleuca:0.010661):0.031374):0.206335):0,(Cassipourea_elliptica:0.098161,(Erythroxylum_panamense:0.009918,Erythroxylum_macrophyllum:0.007099):0.145879):0.047783):0.003268):0.002024):0.054909):0):0.032841):0.02964):0.035015):0.00177):0.101019):0.043335):0);
